# Supplementary material for: Machine Learning-Based Classification of Transcriptome Signatures of Non-Ulcerative Bladder Pain Syndrome
Source: Int J Mol Sci. 2024 Jan 26;25(3):1568. doi: 10.3390/ijms25031568 (PMC10855300; doi:10.3390/ijms25031568)
Supplement: Supplementary file 1 [file ijms-25-01568-s001.zip]

Archive with 1 entries (1 files):
- ijms-2811523-supplementary.pdf
